# Supplementary material for: Self-efficacy mediates the relationship between grit and life satisfaction in a sample of employed university students resident in the United Arab Emirates
Source: PLoS One. 2026 Mar 3;21(3):e0343844. doi: 10.1371/journal.pone.0343844 (PMC12956112; doi:10.1371/journal.pone.0343844)
Supplement: S1 File — Dataset on which the study’s analyses are based. (XLSX) [file pone.0343844.s001.xlsx]

## Sheet: Sheet1
Self-efficacy	Grit	PE	CI	SWLS
30	2.58	12	6	28
29	3.75	16	23	30
36	3.58	13	24	31
34	3.25	16	15	27
35	3.42	16	16	28
30	3.08	17	13	21
31	4.17	19	24	22
31	2.5	17	6	8
36	3.75	17	20	32
28	3.08	18	11	20
39	4.42	20	23	32
31	3	12	17	23
30	2.83	12	15	24
34	3.92	4	23	28
32	3.75	15	23	26
27	3.08	15	14	28
32	4.17	19	22	23
30	3.5	15	19	30
31	3.83	19	18	26
36	3.5	16	18	29
27	3.17	16	14	16
28	2.75	12	15	24
32	3.92	17	22	33
31	3.67	15	21	28
37	3.92	20	18	33
40	4.42	20	23	35
27	3.67	14	24	24
40	3.5	17	15	35
30	4.25	20	21	32
40	4.83	20	28	35
35	4.5	19	26	29
38	4.42	20	23	35
40	4.5	20	24	35
35	4.42	20	24	30
27	3	16	12	21
33	3.58	15	20	28
37	4.33	19	25	30
40	4.33	20	22	29
29	3.75	16	20	18
30	3.17	18	13	19
27	2.5	8	16	23
38	4.08	17	24	30
31	2.42	13	8	29
25	2.83	11	16	11
25	3	14	16	21
36	3.08	16	12	24
40	4.33	20	22	35
31	4.25	19	22	30
30	3.42	14	20	34
32	4	17	23	22
30	3.08	14	15	18
31	4.17	18	22	32
30	3.83	15	24	26
30	3.42	14	17	22
29	3.33	16	16	21
37	3.08	15	13	33
39	3	16	12	23
34	3.83	16	20	27
30	3.92	16	21	27
32	4.33	18	24	29
35	3.67	14	23	27
38	3.33	18	14	23
31	4.17	18	22	21
39	4.17	19	21	26
35	3.42	17	15	33
36	4.17	20	20	32
31	3.5	17	20	32
40	3.92	17	20	30
28	2.75	13	14	23
27	3.58	14	19	21
30	3.42	14	18	28
33	3	16	14	29
28	3.67	15	22	26
31	3.58	16	20	30
37	4	18	20	27
40	4.25	20	21	35
40	4	18	21	33
31	3.75	17	22	34
28	3.58	14	21	27
30	4	18	21	33
40	4.42	20	24	34
34	3.75	18	18	29
40	4.33	18	24	33
40	4.42	19	24	35
38	3.42	16	16	31
38	4.25	20	22	31
33	3.58	14	20	24
30	2.83	14	14	18
40	3.58	19	14	30
33	3.67	19	15	34
30	3.08	12	18	22
24	3.08	14	17	12
30	3.58	16	19	22
30	3.83	16	21	28
31	3.42	15	17	24
34	4.33	19	23	31
23	3	15	14	30
32	3.25	18	11	20
36	4.42	18	26	35
40	3.42	16	19	35
27	3.33	18	13	24
40	3.17	15	16	29
29	4.42	17	26	29
40	4.25	18	23	35
33	4	15	25	28
39	4	17	22	33
25	2.75	13	12	21
31	3	14	15	27
37	4	18	20	32
34	3.5	15	17	17
32	3.33	18	13	25
28	3.33	15	18	30
31	3.25	16	15	26
32	3.67	15	23	26
31	3.08	14	16	26
29	3.58	15	21	25
25	3	13	17	21
40	4	15	23	33
30	3.83	15	21	29
31	4.42	18	25	30
33	4.17	16	24	28
40	4.08	20	20	33
28	3.92	17	20	27
30	4.33	17	25	30
39	4.17	19	22	35
38	4.75	17	30	33
38	2.58	13	12	20
29	3.42	13	20	23
37	4.42	17	26	31
40	4.58	18	27	34
40	4.33	15	27	35
30	4.17	16	24	32
33	3.17	16	16	21
39	3.25	14	17	30
40	4.42	17	26	32
40	4.33	16	27	33
23	2.58	11	11	18
39	4.58	19	26	35
38	4.42	20	23	32
40	4.5	20	24	35
30	3.75	18	18	24
40	3.67	19	16	34
35	3.67	18	20	30
40	3.42	18	17	30
30	3.17	14	18	23
38	4.17	18	22	29
34	3.92	15	22	31
30	3.92	16	21	29
40	4.42	17	26	32
16	2.42	12	11	15
30	3.75	15	21	30
19	2.5	11	13	15
26	3	12	18	19
37	4.17	19	23	32
29	3.92	17	21	29
30	3.25	15	16	26
38	4	17	23	28
23	2.42	8	15	20
29	3.58	14	20	29
30	2.58	12	12	25
34	3	16	12	33
30	4.58	19	26	32
35	3.08	17	14	34
37	4.33	17	25	35
35	3.83	14	23	33
39	4.33	17	27	33
29	4.25	16	25	34
27	3.75	16	20	30
40	3.5	15	19	35
27	4.33	17	25	31
31	4.33	19	23	34
38	3.83	19	17	30
40	4.5	20	24	34
30	3	12	18	29
30	3.83	17	21	29
34	2.92	14	12	29
31	3.17	15	15	31
30	3.42	15	18	25
33	3.42	15	18	28
34	4.42	17	26	30
40	4.67	19	27	32
35	3.83	17	21	27
34	4.42	17	26	27
30	4.17	16	25	29
21	2.42	13	10	12
32	4.33	17	25	29
40	4.75	17	30	31
20	1.92	7	12	8
40	4.75	20	27	35
36	4.67	17	29	31
31	4.08	15	26	25
39	4.67	19	27	31
28	3	12	18	17
24	2.67	14	13	11
30	4.42	19	24	27
24	3.25	15	18	20
30	3.58	15	19	23
33	4.33	17	25	28
40	4.67	20	26	35
31	4.5	20	24	31
39	4.42	20	23	32
36	4.83	20	28	29
30	3.67	16	20	25
40	4.67	20	26	33
34	4.58	19	26	28
31	4.5	17	27	25
27	4.25	16	25	27
36	4.58	20	26	32
38	4.25	18	26	27
28	4.5	17	27	29
26	3.25	12	21	15
40	4.5	17	27	34
27	3.67	15	22	22
36	4.5	18	27	30
40	4.58	18	30	32
29	3.75	16	21	20
40	4.75	19	28	34
40	4.67	20	26	35
40	4.25	19	22	29
36	4.17	17	24	24
39	3.83	20	17	33
32	4.58	18	27	30
39	4.75	17	30	34
19	2.33	12	11	9
29	3.33	17	14	18
31	3.5	15	17	19
31	3.58	17	16	26
30	4.08	19	21	30
28	3.67	14	22	25
38	4.5	20	24	35
30	4.42	19	24	32
30	3	12	18	28
34	4.08	18	21	30
40	4.25	16	25	31
40	3.83	20	16	33
34	3.92	19	18	31
36	4.33	20	23	30
33	3.42	16	21	22
25	3.08	15	12	16
35	4.08	20	22	27
37	4.33	19	23	32
40	4.5	19	26	29
